# Supplementary material for: Association between Self-Reported Prior Night’s Sleep and Single-Task Gait in Healthy, Young Adults: A Study Using Machine Learning
Source: Sensors (Basel). 2022 Sep 29;22(19):7406. doi: 10.3390/s22197406 (PMC9572361; doi:10.3390/s22197406)
Supplement: Supplementary file 1 [file sensors-22-07406-s001.zip]

Archive with 1 entries (1 files):
- sensors-1903616-supplementary.pdf
